# Supplementary material for: Thermal-Driven Formation of Silver Clusters Inside Na/Li FAUY Zeolites for Formaldehyde Detection
Source: Nanomaterials (Basel). 2022 Sep 16;12(18):3215. doi: 10.3390/nano12183215 (PMC9503286; doi:10.3390/nano12183215)
Supplement: Supplementary file 1 [file nanomaterials-12-03215-s001.zip]

Archive with 1 entries (1 files):
- nanomaterials-1877722-supplementary.pdf
